# Supplementary material for: Myeloid-like tumor hybrid cells in bone marrow promote progression of prostate cancer bone metastasis
Source: J Hematol Oncol. 2023 May 3;16:46. doi: 10.1186/s13045-023-01442-4 (PMC10155318; doi:10.1186/s13045-023-01442-4)
Supplement: Supplementary file 1 — Additional file 1: Table S1. Differentially expressed genes of secretome. [file 13045_2023_1442_MOESM1_ESM.xlsx]

## Sheet: Sheet1
Table S1 Differentially expressed genes of secretome
Symbol	log2(fc)	PValue	FDR
Cxcl2	12.3294	3.97339e-15	2.36212e-14
Tnf	10.9513	1.9932e-12	9.96197e-12
BC028528	10.6378	6.03638e-08	2.15519e-07
Pf4	10.4094	1.36176e-06	4.26327e-06
Lum	9.56478	2.38423e-19	1.79468e-18
Ccl3	9.24476	9.40065e-05	0.000240705
Saa3	8.89145	8.33928e-14	4.55689e-13
a	8.75933	0.00126815	0.00279155
Tfpi2	7.64386	0.0207763	0.0375534
Cxcl5	7.59495	0.00156573	0.00340378
Prl8a9	7.54432	0.019935	0.0361117
Cxcl1	7.46761	7.41366e-30	8.67591e-29
Rspo4	7.15785	4.59883e-27	4.78678e-26
Col8a1	7.13022	2.54076e-120	1.68711e-118
Cpa2	6.98489	0.0222049	0.0399172
Kera	6.91289	5.903e-08	2.11111e-07
Brinp3	6.90689	0.00930914	0.0179242
Dcn	6.74048	0	0
Adm	6.7017	2.40205e-14	1.35436e-13
Fam20c	6.63865	3.4257e-73	1.19051e-71
Pcdh15	6.15482	1.36782e-37	2.02235e-36
Ntn1	6.01959	0	0
Igsf10	5.82443	0.000271051	0.000653782
Col1a2	5.76965	2.79774e-54	6.31465e-53
Slpi	5.49044	1.05378e-73	3.69669e-72
Ccbe1	5.24287	0	0
Creg2	5.1964	0.0100092	0.0191556
Ccdc3	4.92376	2.72775e-19	2.04809e-18
Csf3	4.87774	1.21747e-12	6.18465e-12
Cp	4.85337	0	0
Prl2c2	4.74561	2.90903e-92	1.37362e-90
Dkk3	4.67688	7.27399e-24	6.75364e-23
Mmp13	4.65318	3.69513e-148	3.45669e-146
Plac9b	4.56752	8.52666e-31	1.02279e-29
Arsi	4.49185	0.00135076	0.00296462
Adamts7	4.26502	0	0
Mmp9	4.20417	6.41626e-32	7.99962e-31
Ccl7	4.16171	3.63305e-40	5.83563e-39
Enox2	4.13822	6.47625e-18	4.51607e-17
Cspg4	4.11163	0	0
C3	3.90004	1.09861e-20	8.7477e-20
Lcn2	3.8392	8.8667e-07	2.82405e-06
Prl6a1	3.8365	0.00125926	0.0027728
Ccl8	3.78072	2.42525e-09	9.66592e-09
Trem2	3.67807	0.02741	0.0482024
Pgf	3.67067	4.3339e-51	9.11774e-50
Mmp12	3.6386	6.00298e-09	2.32099e-08
Apod	3.6386	0.00107505	0.00239319
Gdf7	3.63144	3.03376e-08	1.10979e-07
Col6a2	3.62964	3.73168e-97	1.93397e-95
Hpse2	3.58496	0.00259013	0.00546384
Fbn1	3.51679	8.10613e-99	4.29077e-97
Bmper	3.47393	3.50615e-09	1.38403e-08
Dkk2	3.43937	7.71995e-42	1.30041e-40
Il33	3.42925	1.43961e-38	2.19393e-37
Sema7a	3.38619	6.50971e-239	1.3448e-236
Bgn	3.14975	2.29909e-15	1.38785e-14
Grem1	3.13787	0	0
Lama3	3.09954	1.71627e-08	6.41241e-08
Wnt7b	3.08412	1.02003e-305	3.37155e-303
Gdnf	2.94596	7.79405e-07	2.49846e-06
Creg1	2.91125	7.20834e-240	1.5101e-237
Xdh	2.88307	0	0
Tfpi	2.87954	1.28205e-76	4.7436e-75
Enox1	2.85609	5.19387e-40	8.29792e-39
Cxcl10	2.79291	2.00522e-43	3.53385e-42
Plac9a	2.71228	0.0024829	0.0052518
Col6a1	2.68875	4.06846e-70	1.36601e-68
Efemp1	2.67128	0	0
Il1r2	2.62544	0.000863519	0.00194665
Ccl2	2.61327	0	0
Cpa6	2.58496	0.00248826	0.00526239
Isg15	2.56218	5.34632e-43	9.32253e-42
Hmcn2	2.52838	1.34165e-23	1.23108e-22
Pamr1	2.52838	0.00395272	0.00808927
Enpp2	2.48287	2.59235e-16	1.65204e-15
Il15	2.44931	0.0126619	0.0238457
Prl2c5	2.36632	0.000178579	0.000441448
Matn2	2.36457	4.427e-155	4.57272e-153
Tslp	2.34328	7.93483e-13	4.08524e-12
Fgf10	2.26861	4.38747e-90	1.9957e-88
Fbln5	2.25543	1.14316e-08	4.32654e-08
Tnr	2.1822	6.80452e-11	3.0531e-10
Lgals9	2.14329	7.4511e-102	4.0448e-100
Il7	2.12051	8.66569e-06	2.49504e-05
Lgi3	2.11247	0.000860888	0.0019416
Col12a1	1.99139	2.74149e-10	1.17648e-09
Hhip	1.97022	2.68761e-46	5.05379e-45
Arsj	1.9386	2.19976e-05	6.05351e-05
Csf1	1.83701	3.23797e-151	3.14782e-149
Fbln2	1.82494	6.99369e-12	3.35453e-11
Csf2	1.81935	9.80793e-07	3.10985e-06
Stc1	1.79556	8.60516e-39	1.32498e-37
Galnt1	1.78406	7.55006e-141	6.60586e-139
Pla2g2e	1.77792	7.3783e-06	2.13719e-05
Them6	1.75739	4.88802e-21	3.96858e-20
Prl2c3	1.73773	1.02219e-11	4.82517e-11
Tgfbi	1.73697	1.58782e-55	3.70177e-54
Crispld2	1.72403	1.46676e-05	4.12125e-05
Spp1	1.7158	8.25769e-211	1.47982e-208
Gpc1	1.71302	3.59415e-192	5.51128e-190
Erfe	1.69797	0.00307132	0.00640264
Lgals3bp	1.68002	1.29771e-139	1.11573e-137
Il1rap	1.66888	1.27474e-62	3.57745e-61
Endod1	1.65631	6.79189e-50	1.38958e-48
Gfod1	1.62003	5.93023e-150	5.72767e-148
Spink10	1.59762	1.59632e-06	4.95693e-06
Podn	1.5639	1.29763e-06	4.07194e-06
Ccl5	1.56206	1.27534e-06	4.0062e-06
Htra1	1.54871	1.51267e-124	1.0714e-122
Fgf7	1.52453	1.28455e-13	6.93515e-13
AI413582	1.52165	1.09156e-37	1.62034e-36
Olfml2b	1.52023	2.04311e-36	2.89973e-35
Olfm1	1.50693	2.31256e-78	8.84241e-77
Sord	1.42182	1.44283e-66	4.45243e-65
Angptl2	1.37374	5.12177e-120	3.356e-118
Bmp2	1.29225	5.90336e-06	1.7295e-05
Epdr1	1.26242	3.93905e-41	6.52444e-40
Itgbl1	1.24943	1.28505e-36	1.82907e-35
Vegfc	1.2232	3.588e-14	2.00255e-13
Col18a1	1.21056	3.14423e-131	2.48762e-129
C1qtnf12	1.20053	3.06719e-22	2.64625e-21
Fgfbp3	1.17564	0.000359712	0.000855782
Entpd5	1.17535	5.48788e-22	4.66705e-21
Mmp19	1.17486	1.26315e-42	2.1796e-41
Vegfd	1.14595	1.25462e-20	9.96329e-20
Glb1l	1.11773	2.10772e-08	7.82775e-08
Fn1	1.11736	6.52474e-23	5.83578e-22
Fjx1	1.0503	1.6477e-09	6.66155e-09
Enpp3	1.04858	0.00754665	0.0147754
Dpp7	1.03149	8.67615e-15	5.03508e-14
Gpc6	1.01843	3.35362e-17	2.25812e-16
Oit3	1.00573	4.19337e-06	1.25019e-05
Abhd18	-1.00873	0.000720989	0.00164554
Masp1	-1.0285	1.0783e-20	8.59056e-20
Sema3a	-1.12131	7.94776e-20	6.13148e-19
Edil3	-1.17119	3.50077e-09	1.38228e-08
Il4ra	-1.17191	9.95641e-28	1.0786e-26
C1qtnf6	-1.17639	6.46848e-25	6.27607e-24
Clu	-1.23746	2.74887e-49	5.55527e-48
Qsox1	-1.24026	8.35528e-118	5.35674e-116
Smpdl3b	-1.24619	5.47332e-15	3.23056e-14
Emilin1	-1.24619	5.27794e-61	1.41194e-59
Vwa1	-1.24961	0.0195863	0.0355233
Ngf	-1.29343	2.07025e-07	7.04158e-07
Clcf1	-1.31023	1.39596e-32	1.79771e-31
Notum	-1.329	9.41579e-05	0.000241009
Ltbp3	-1.3675	2.71988e-124	1.91732e-122
Cnpy4	-1.38339	4.86347e-67	1.51973e-65
Serpine2	-1.42588	1.38458e-56	3.32166e-55
Wnt9a	-1.42681	0.00604292	0.0120276
Col3a1	-1.49651	5.24241e-235	1.05372e-232
Epor	-1.50053	0.0225857	0.0405187
Sdc4	-1.50454	7.37942e-99	3.92005e-97
Ltbp4	-1.5103	8.47068e-134	6.96094e-132
Sfn	-1.55238	2.99668e-10	1.2834e-09
Olr1	-1.66297	0.0114272	0.0216658
Tuft1	-1.72595	6.58537e-34	8.80853e-33
Ggh	-1.73388	6.59734e-08	2.34477e-07
F13a1	-1.74846	0.00593258	0.0118381
Igfbp3	-1.76508	5.65479e-15	3.33238e-14
Egfl7	-1.7704	2.15978e-14	1.2224e-13
Apoe	-1.77403	0.0124651	0.0235049
Fetub	-1.80438	3.92646e-18	2.76919e-17
Col7a1	-1.8118	0.00133757	0.00293739
Thsd4	-1.82962	3.73871e-38	5.63421e-37
Cdnf	-1.83954	0.0208425	0.0376592
Mgat4a	-1.86358	7.57249e-45	1.37525e-43
Asah2	-1.86654	1.59267e-62	4.44453e-61
Col24a1	-1.90046	0.000965173	0.00216563
Milr1	-1.90332	0.0113006	0.0214531
Nxpe4	-1.97491	0.000324188	0.000774366
Bmp6	-2.09311	0.00772554	0.0150959
Clec11a	-2.09954	0.0184186	0.0335938
Col6a4	-2.11548	0.012096	0.0228407
Il18	-2.13203	0.00670977	0.013245
Dhh	-2.13598	2.46889e-07	8.3214e-07
Plaur	-2.15496	6.25547e-163	7.10259e-161
Plat	-2.17547	3.58272e-133	2.89616e-131
Serpinb2	-2.19265	2.09101e-29	2.41098e-28
Rbp4	-2.19391	2.14774e-07	7.29015e-07
Cd40	-2.21596	8.44066e-13	4.33666e-12
Sort1	-2.30256	1.81224e-05	5.03461e-05
Fgf1	-2.3664	6.63802e-10	2.76565e-09
Apoa2	-2.42502	0.0184257	0.0335998
Igfbp2	-2.43134	0.00941695	0.0181034
Ucn2	-2.47207	0.000130363	0.00032704
Sorbs3	-2.47311	1.58233e-91	7.35485e-90
Ifnz	-2.49476	0.00666012	0.0131557
Bpifb4	-2.6194	6.95782e-12	3.34056e-11
1300017J02Rik	-2.65535	0.00993627	0.0190258
Col1a1	-2.67377	3.40605e-08	1.23988e-07
Fgf21	-2.67377	0.00207421	0.00443406
Npnt	-2.79739	2.27983e-19	1.71784e-18
Pigr	-2.82889	1.76444e-05	4.9064e-05
Angpt2	-2.91824	3.65443e-152	3.59974e-150
Efna1	-2.93962	9.0819e-70	3.01527e-68
Ntf5	-2.9855	9.45167e-05	0.000241803
Col5a2	-3	0.0171413	0.0314816
Cxadr	-3.16899	1.14269e-96	5.8207e-95
Amy1	-3.16993	2.09244e-05	5.76993e-05
Ptn	-3.17688	4.12737e-05	0.000110236
Sema3f	-3.18982	0.000101782	0.000259098
Gm13290	-3.22239	0.00156204	0.00339775
C1qtnf1	-3.22653	4.71222e-153	4.704e-151
Masp2	-3.23704	0.00790229	0.0154008
Col27a1	-3.27302	0.00426256	0.00868392
Adam23	-3.32193	0.00108598	0.00241484
Tcn2	-3.34963	2.32711e-67	7.34892e-66
Itih1	-3.45943	0.000597719	0.00138008
Ppbp	-3.45943	0.010798	0.0205514
Clca1	-3.45943	0.0129714	0.0243608
Serpina6	-3.56478	0.0280462	0.0492398
Lifr	-3.59747	1.00649e-51	2.15094e-50
Ogn	-3.65535	1.99617e-05	5.52083e-05
Tmprss11e	-3.79925	5.74451e-31	6.92414e-30
Cdsn	-3.81068	2.44011e-40	3.94932e-39
Artn	-3.83289	2.27074e-09	9.06469e-09
Kcp	-3.87915	0.0051648	0.0104136
Insl6	-3.90689	0.0231945	0.0414957
Itih5	-4	0.00264242	0.00557021
Tinagl1	-4.06279	0	0
Ntng2	-4.1375	0.00163144	0.0035399
Il15ra	-4.14826	7.12342e-19	5.24523e-18
Papln	-4.16993	0.00290124	0.00608218
Adamts1	-4.18309	1.42811e-87	6.26598e-86
Jam3	-4.21842	6.91647e-14	3.80598e-13
Hamp	-4.26053	0.018506	0.0337243
Lgi2	-4.28355	2.0861e-61	5.6725e-60
Pdgfd	-4.28735	9.55964e-11	4.24195e-10
F10	-4.30378	0.00420644	0.00857663
Ntn4	-4.33362	7.82582e-41	1.28762e-39
Art5	-4.43494	5.16654e-57	1.25362e-55
Crhbp	-4.43942	1.36635e-17	9.37415e-17
Ccl28	-4.45943	0.0187705	0.0341687
Frzb	-4.53817	5.97925e-45	1.08989e-43
Col4a3	-4.54432	0.0121167	0.0228769
Loxl4	-4.65389	0	0
Gas6	-4.7323	2.08498e-27	2.21831e-26
Sorl1	-4.78136	3.28855e-09	1.30263e-08
Csn3	-4.83788	3.52784e-257	8.07277e-255
Liph	-4.85647	1.87573e-61	5.11918e-60
Nbl1	-4.85798	4.27937e-14	2.37949e-13
Prss12	-4.96083	7.59542e-16	4.71315e-15
Lox	-5.19377	6.22483e-12	3.00026e-11
Mgp	-5.26679	4.32618e-17	2.89593e-16
Inhbe	-5.32193	0.0210381	0.0379698
Fuca2	-5.32357	7.71144e-74	2.71801e-72
Loxl2	-5.35251	8.96398e-146	8.23026e-144
Egflam	-5.39232	0.000252338	0.000610288
Adgrg1	-5.40939	7.87062e-78	2.96374e-76
Apoa5	-5.49185	4.57446e-05	0.000121501
Il11	-5.66202	5.55526e-65	1.64928e-63
Ctla2a	-5.90087	1.17526e-06	3.70122e-06
Ctf1	-6.03342	4.27602e-10	1.80892e-09
Cers1	-6.05889	0.0210132	0.0379355
Angptl4	-6.08329	1.04669e-154	1.07369e-152
Adamts16	-6.1964	0.00106806	0.00237927
Fbln7	-6.38082	0.00661296	0.013066
Col17a1	-6.49185	9.49756e-05	0.000242893
Htra3	-6.59448	4.31101e-87	1.88041e-85
Draxin	-6.71621	1.57327e-33	2.08377e-32
Gdf15	-6.78035	3.93372e-37	5.70274e-36
Fstl3	-6.81744	5.68634e-27	5.89809e-26
Fstl1	-6.96655	1.12232e-64	3.31218e-63
Col28a1	-7.05528	1.30353e-07	4.51742e-07
Col11a1	-7.12928	6.25942e-05	0.000163827
App	-7.1752	3.51365e-115	2.20515e-113
Adam18	-7.22882	0.00150279	0.00327606
Timp3	-7.36632	7.20889e-09	2.76996e-08
Btbd17	-7.40939	0.00353367	0.00728681
Nxph3	-7.61961	0.000371335	0.000881603
Wnt3	-7.75933	1.03958e-05	2.97361e-05
Wfdc3	-7.92679	0.0146751	0.0272676
Adamts12	-7.96	1.35906e-13	7.32735e-13
Ccn2	-7.96223	1.92208e-41	3.20864e-40
R3hdml	-8.36632	0.000863978	0.00194739
Mup18	-8.59495	0.00156294	0.0033992
Dmp1	-8.67419	7.81304e-13	4.02533e-12
Ptprz1	-8.72565	2.70692e-10	1.16199e-09
Lama5	-8.79263	0	0
Bmp7	-9.09011	1.34104e-12	6.78687e-12
Tnfrsf19	-9.12067	1.10397e-08	4.18357e-08
Mmp16	-9.17991	3.07423e-07	1.02869e-06
Crlf1	-9.29155	3.2272e-07	1.07723e-06
Nid2	-9.29921	9.66568e-12	4.56694e-11
Tnfsf12	-9.47573	9.35479e-16	5.77837e-15
Fst	-9.86625	7.97384e-09	3.05442e-08
Ceacam16	-9.88162	8.01688e-09	3.06853e-08
Tafa5	-10.5793	7.99715e-13	4.1159e-12
Spint1	-12.5864	7.58542e-19	5.5799e-18
